# Supplementary material for: The N-Terminal Domain of LIC12756 Is the Key Determinant of This Protein’s Anti-Sigma Activity Toward LIC12757 in Pathogenic Leptospira interrogans
Source: Pathogens. 2026 Apr 1;15(4):379. doi: 10.3390/pathogens15040379 (PMC13118517; doi:10.3390/pathogens15040379)
Supplement: Supplementary file 1 [file pathogens-15-00379-s001.zip]

Archive with 1 entries (1 files):
- pathogens-4226228-supplementary.pdf
